# Supplementary material for: Genetic homogeneity of Anopheles maculatus in Indonesia and origin of a novel species present in Central Java
Source: Parasit Vectors. 2019 Jul 15;12:351. doi: 10.1186/s13071-019-3598-1 (PMC6631912; doi:10.1186/s13071-019-3598-1)
Supplement: Supplementary file 1 — Additional file 1: Table S1. Pairwise genetic distance of ITS2 sequences. Genetic distances were calculated with the Kimura 2 parameters using Mega X. [file 13071_2019_3598_MOESM1_ESM.xlsx]

## Sheet: Table S1
Additional file 1: Table S1. Estimates of divergence between sequences
		1	2	3	4	5	6	7	8	9	10	11	12	13	14	15	16	17	18	19	20	21	22	23	24	25	26	27	28	29	30	31	32	33	34	35	36	37	38	39	40	41	42	43	44	45	46	47	48
1	KT716079 An. vagus
2	EU104637 An. gambiae	0.608857
3	AY299340 An. sundaicus	1.28546	1.45485
4	AY943666 An. flavirostris	0.629529	0.522241	1.32546
5	KM032619 An. introlatus	0.687258	0.771242	2.19488	0.724256
6	MG008593 An. macarthuri	0.724066	0.672024	1.37561	0.687324	0.332952
7	MG008612 An. latens	0.642125	0.698017	1.79412	0.684363	0.241688	0.1949
8	MG008561 An. cracens	0.723317	0.78436	1.88178	0.733806	0.0964676	0.318174	0.23452
9	4M (MK675653)	0.441177	0.438686	1.11909	0.408938	0.512223	0.533348	0.51677	0.538138
10	2M (MK675654)	0.441177	0.438686	1.11909	0.408938	0.512223	0.533348	0.51677	0.538138	0
11	1x (MK659773)	0.441177	0.438686	1.11909	0.408938	0.512223	0.533348	0.51677	0.538138	0	0
12	C1 (MK656095)	0.432767	0.459461	1.05056	0.416199	0.512223	0.522766	0.522269	0.540638	0.0554397	0.0554397	0.0554397
13	C2 (MK656096)	0.432767	0.459461	1.05056	0.416199	0.512223	0.522766	0.522269	0.540638	0.0554397	0.0554397	0.0554397	0
14	KP10 (MK659792)	0.446238	0.439243	1.11909	0.413853	0.518759	0.533348	0.51677	0.538138	0	0	0	0.0582998	0.0582998
15	KP72 (MK659780)	0.446238	0.439243	1.11909	0.413853	0.518759	0.533348	0.51677	0.538138	0	0	0	0.0582998	0.0582998	0
16	N2 (MK659798)	0.432767	0.459461	1.05056	0.416199	0.512223	0.522766	0.522269	0.540638	0.0554397	0.0554397	0.0554397	0	0	0.0582998	0.0582998
17	N44 (MK659797)	0.432767	0.459461	1.05056	0.416199	0.512223	0.522766	0.522269	0.540638	0.0554397	0.0554397	0.0554397	0	0	0.0582998	0.0582998	0
18	NT64 (MK659796)	0.432767	0.459461	1.05056	0.416199	0.512223	0.522766	0.522269	0.540638	0.0554397	0.0554397	0.0554397	0	0	0.0582998	0.0582998	0	0
19	NT101 (MK659794)	0.432767	0.459461	1.05056	0.416199	0.512223	0.522766	0.522269	0.540638	0.0554397	0.0554397	0.0554397	0	0	0.0582998	0.0582998	0	0	0
20	P1 (MK656100)	0.432767	0.459461	1.05056	0.416199	0.512223	0.522766	0.522269	0.540638	0.0554397	0.0554397	0.0554397	0	0	0.0582998	0.0582998	0	0	0	0
21	S9 (MK659795)	0.432767	0.459461	1.05056	0.416199	0.512223	0.522766	0.522269	0.540638	0.0554397	0.0554397	0.0554397	0	0	0.0582998	0.0582998	0	0	0	0	0
22	S33 (MK659793)	0.432767	0.459461	1.05056	0.416199	0.512223	0.522766	0.522269	0.540638	0.0554397	0.0554397	0.0554397	0	0	0.0582998	0.0582998	0	0	0	0	0	0
23	DQ518616 An. maculatus	0.432767	0.459461	1.05056	0.416199	0.512223	0.522766	0.522269	0.540638	0.0554397	0.0554397	0.0554397	0	0	0.0582998	0.0582998	0	0	0	0	0	0	0
24	DQ518618 An. maculatus	0.432767	0.459461	1.05056	0.416199	0.512223	0.522766	0.522269	0.540638	0.0554397	0.0554397	0.0554397	0	0	0.0582998	0.0582998	0	0	0	0	0	0	0	0
25	DQ518619 An. maculatus	0.432767	0.459461	1.05056	0.416199	0.512223	0.522766	0.522269	0.540638	0.0554397	0.0554397	0.0554397	0	0	0.0582998	0.0582998	0	0	0	0	0	0	0	0	0
26	AY803351 An. maculatus	0.432767	0.459461	1.05056	0.416199	0.512223	0.522766	0.522269	0.540638	0.0554397	0.0554397	0.0554397	0	0	0.0582998	0.0582998	0	0	0	0	0	0	0	0	0	0
27	DQ518615 An. maculatus	0.432767	0.459461	1.05056	0.416199	0.512223	0.522766	0.522269	0.540638	0.0554397	0.0554397	0.0554397	0	0	0.0582998	0.0582998	0	0	0	0	0	0	0	0	0	0	0
28	JQ446438 An. maculatus	0.432767	0.459461	1.05056	0.416199	0.512223	0.522766	0.522269	0.540638	0.0554397	0.0554397	0.0554397	0	0	0.0582998	0.0582998	0	0	0	0	0	0	0	0	0	0	0	0
29	DQ518628 An. pseudowillmori	0.481225	0.544535	1.34947	0.482806	0.537938	0.48471	0.508776	0.522477	0.15711	0.15711	0.15711	0.167446	0.167446	0.160876	0.160876	0.167446	0.167446	0.167446	0.167446	0.167446	0.167446	0.167446	0.167446	0.167446	0.167446	0.167446	0.167446	0.167446
30	DQ518624 An. dravidicus	0.481953	0.469838	1.14065	0.444286	0.513601	0.503521	0.534388	0.534156	0.0794805	0.0794805	0.0794805	0.0907818	0.0907818	0.0705869	0.0705869	0.0907818	0.0907818	0.0907818	0.0907818	0.0907818	0.0907818	0.0907818	0.0907818	0.0907818	0.0907818	0.0907818	0.0907818	0.0907818	0.181448
31	JQ446414 An. dravidicus	0.481527	0.474815	1.18234	0.444286	0.502755	0.502493	0.527809	0.529394	0.0767698	0.0767698	0.0767698	0.0851611	0.0851611	0.0708069	0.0708069	0.0851611	0.0851611	0.0851611	0.0851611	0.0851611	0.0851611	0.0851611	0.0851611	0.0851611	0.0851611	0.0851611	0.0851611	0.0851611	0.181448	0.00531035
32	MF535237 An. dravidicus	0.488832	0.477205	1.1784	0.451196	0.504846	0.504714	0.530079	0.531693	0.0799336	0.0799336	0.0799336	0.0883851	0.0883851	0.0739309	0.0739309	0.0883851	0.0883851	0.0883851	0.0883851	0.0883851	0.0883851	0.0883851	0.0883851	0.0883851	0.0883851	0.0883851	0.0883851	0.0883851	0.185563	0.00800008	0.00262985
33	DQ518629 An. pseudowillmori	0.515918	0.484045	1.35754	0.457744	0.537683	0.518952	0.547979	0.563023	0.154656	0.154656	0.154656	0.149963	0.149963	0.158442	0.158442	0.149963	0.149963	0.149963	0.149963	0.149963	0.149963	0.149963	0.149963	0.149963	0.149963	0.149963	0.149963	0.149963	0.064305	0.170377	0.162091	0.166097
34	JQ446421 An. pseudowillmori	0.516254	0.478836	1.33937	0.452282	0.53856	0.519914	0.548884	0.563859	0.154818	0.154818	0.154818	0.146584	0.146584	0.158634	0.158634	0.146584	0.146584	0.146584	0.146584	0.146584	0.146584	0.146584	0.146584	0.146584	0.146584	0.146584	0.146584	0.146584	0.0643073	0.170566	0.162297	0.166301	0.00265077
35	AF512550 An. pseudowillmori	0.503607	0.556008	1.33218	0.482279	0.571358	0.502736	0.553884	0.571705	0.169668	0.169668	0.169668	0.180083	0.180083	0.173488	0.173488	0.180083	0.180083	0.180083	0.180083	0.180083	0.180083	0.180083	0.180083	0.180083	0.180083	0.180083	0.180083	0.180083	0.0245483	0.194194	0.194194	0.198377	0.0960767	0.0961199
36	JQ446411 An. willmori	0.504012	0.502793	1.23177	0.43545	0.564446	0.559396	0.572777	0.587477	0.108998	0.108998	0.108998	0.111491	0.111491	0.115154	0.115154	0.111491	0.111491	0.111491	0.111491	0.111491	0.111491	0.111491	0.111491	0.111491	0.111491	0.111491	0.111491	0.111491	0.197436	0.129441	0.127153	0.130652	0.179873	0.179994	0.213975
37	AF512552 An. willmori	0.491357	0.462683	1.26873	0.422517	0.56487	0.554941	0.556838	0.581275	0.10388	0.10388	0.10388	0.109762	0.109762	0.106618	0.106618	0.109762	0.109762	0.109762	0.109762	0.109762	0.109762	0.109762	0.109762	0.109762	0.109762	0.109762	0.109762	0.109762	0.184397	0.121657	0.115477	0.118905	0.166583	0.166741	0.200883	0.0267194
38	AF234778 An. dispar	0.462906	0.451985	1.09301	0.42418	0.507991	0.51135	0.509447	0.522252	0.0301506	0.0301506	0.0301506	0.0497015	0.0497015	0.0299046	0.0299046	0.0497015	0.0497015	0.0497015	0.0497015	0.0497015	0.0497015	0.0497015	0.0497015	0.0497015	0.0497015	0.0497015	0.0497015	0.0497015	0.142757	0.0584623	0.0585179	0.0615667	0.140577	0.140754	0.155151	0.0966361	0.0941174
39	AF234779 An. greeni	0.456777	0.454388	1.13707	0.451196	0.534362	0.564527	0.545959	0.573657	0.0653354	0.0653354	0.0653354	0.0643798	0.0643798	0.070787	0.070787	0.0643798	0.0643798	0.0643798	0.0643798	0.0643798	0.0643798	0.0643798	0.0643798	0.0643798	0.0643798	0.0643798	0.0643798	0.0643798	0.172014	0.0918401	0.0833682	0.0866058	0.164165	0.160707	0.184759	0.109697	0.110953	0.0527946
40	AF512551 An. sawadwongporni	0.495962	0.458495	1.05458	0.440777	0.527573	0.522766	0.523716	0.558428	0.079707	0.079707	0.079707	0.100556	0.100556	0.0794805	0.0794805	0.100556	0.100556	0.100556	0.100556	0.100556	0.100556	0.100556	0.100556	0.100556	0.100556	0.100556	0.100556	0.100556	0.183102	0.117433	0.11553	0.118938	0.193395	0.193139	0.195964	0.129615	0.109296	0.0791622	0.104313
41	JQ446419 An. sawadwongporni	0.495962	0.458495	1.05458	0.440777	0.527573	0.522766	0.523716	0.558428	0.079707	0.079707	0.079707	0.100556	0.100556	0.0794805	0.0794805	0.100556	0.100556	0.100556	0.100556	0.100556	0.100556	0.100556	0.100556	0.100556	0.100556	0.100556	0.100556	0.100556	0.183102	0.117433	0.11553	0.118938	0.193395	0.193139	0.195964	0.129615	0.109296	0.0791622	0.104313	0
42	DQ518623 An. sawadwongporni	0.495962	0.458495	1.05458	0.440777	0.527573	0.522766	0.523716	0.558428	0.079707	0.079707	0.079707	0.100556	0.100556	0.0794805	0.0794805	0.100556	0.100556	0.100556	0.100556	0.100556	0.100556	0.100556	0.100556	0.100556	0.100556	0.100556	0.100556	0.100556	0.183102	0.117433	0.11553	0.118938	0.193395	0.193139	0.195964	0.129615	0.109296	0.0791622	0.104313	0	0
43	DQ518622 An. sawadwongporni	0.495962	0.458495	1.05458	0.440777	0.527573	0.522766	0.523716	0.558428	0.079707	0.079707	0.079707	0.100556	0.100556	0.0794805	0.0794805	0.100556	0.100556	0.100556	0.100556	0.100556	0.100556	0.100556	0.100556	0.100556	0.100556	0.100556	0.100556	0.100556	0.183102	0.117433	0.11553	0.118938	0.193395	0.193139	0.195964	0.129615	0.109296	0.0791622	0.104313	0	0	0
44	DQ518620 An. sawadwongporni	0.495962	0.458495	1.05458	0.440777	0.527573	0.522766	0.523716	0.558428	0.079707	0.079707	0.079707	0.100556	0.100556	0.0794805	0.0794805	0.100556	0.100556	0.100556	0.100556	0.100556	0.100556	0.100556	0.100556	0.100556	0.100556	0.100556	0.100556	0.100556	0.183102	0.117433	0.11553	0.118938	0.193395	0.193139	0.195964	0.129615	0.109296	0.0791622	0.104313	0	0	0	0
45	AY803339 An. rampae	0.463187	0.455778	1.06295	0.450641	0.509561	0.52223	0.533084	0.539716	0.109464	0.109464	0.109464	0.124793	0.124793	0.10914	0.10914	0.124793	0.124793	0.124793	0.124793	0.124793	0.124793	0.124793	0.124793	0.124793	0.124793	0.124793	0.124793	0.124793	0.194618	0.135703	0.133861	0.137472	0.190082	0.189843	0.20784	0.142093	0.127507	0.111936	0.125847	0.0408045	0.0408045	0.0408045	0.0408045	0.0408045
46	AY803340 An. rampae	0.463187	0.455778	1.06295	0.450641	0.509561	0.52223	0.533084	0.539716	0.109464	0.109464	0.109464	0.124793	0.124793	0.10914	0.10914	0.124793	0.124793	0.124793	0.124793	0.124793	0.124793	0.124793	0.124793	0.124793	0.124793	0.124793	0.124793	0.124793	0.194618	0.135703	0.133861	0.137472	0.190082	0.189843	0.20784	0.142093	0.127507	0.111936	0.125847	0.0408045	0.0408045	0.0408045	0.0408045	0.0408045	0
47	DQ518625 An. rampae	0.463187	0.455778	1.06295	0.450641	0.509561	0.52223	0.533084	0.539716	0.109464	0.109464	0.109464	0.124793	0.124793	0.10914	0.10914	0.124793	0.124793	0.124793	0.124793	0.124793	0.124793	0.124793	0.124793	0.124793	0.124793	0.124793	0.124793	0.124793	0.194618	0.135703	0.133861	0.137472	0.190082	0.189843	0.20784	0.142093	0.127507	0.111936	0.125847	0.0408045	0.0408045	0.0408045	0.0408045	0.0408045	0	0
48	AB971283 An. barbirostris	1.06715	1.23367	1.77056	1.17837	1.06851	1.06324	1.08785	1.11425	0.850621	0.850621	0.850621	0.852897	0.852897	0.860622	0.860622	0.852897	0.852897	0.852897	0.852897	0.852897	0.852897	0.852897	0.852897	0.852897	0.852897	0.852897	0.852897	0.852897	0.924263	0.868735	0.884223	0.887058	0.928965	0.926607	0.909081	0.871467	0.887844	0.842764	0.82929	0.847823	0.847823	0.847823	0.847823	0.847823	0.874412	0.874412	0.874412
49	KY883201 An. balabacensis	0.675537	0.816566	1.87603	0.753887	0.117349	0.305053	0.231518	0.0549887	0.560256	0.560256	0.560256	0.567502	0.567502	0.560256	0.560256	0.567502	0.567502	0.567502	0.567502	0.567502	0.567502	0.567502	0.567502	0.567502	0.567502	0.567502	0.567502	0.567502	0.590068	0.559607	0.554867	0.560662	0.571794	0.572944	0.604487	0.599848	0.591915	0.548062	0.592213	0.569924	0.569924	0.569924	0.569924	0.569924	0.555539	0.555539	0.555539	1.08747
50	EU359681 An. stephensi	0.556965	0.736735	1.31956	0.543266	0.782003	0.617463	0.717028	0.747794	0.25358	0.25358	0.25358	0.236129	0.236129	0.257248	0.257248	0.236129	0.236129	0.236129	0.236129	0.236129	0.236129	0.236129	0.236129	0.236129	0.236129	0.236129	0.236129	0.236129	0.298112	0.273887	0.271285	0.275876	0.304001	0.300005	0.299853	0.259128	0.240692	0.240162	0.241707	0.267151	0.267151	0.267151	0.267151	0.267151	0.263915	0.263915	0.263915	1.1088
51	DQ279450 An. annularis	0.543145	0.549237	1.42692	0.466124	0.602802	0.577499	0.625291	0.654942	0.257866	0.257866	0.257866	0.235498	0.235498	0.253472	0.253472	0.235498	0.235498	0.235498	0.235498	0.235498	0.235498	0.235498	0.235498	0.235498	0.235498	0.235498	0.235498	0.235498	0.266806	0.223363	0.227041	0.231487	0.265082	0.261049	0.277071	0.264705	0.261051	0.237407	0.243379	0.234734	0.234734	0.234734	0.234734	0.234734	0.242403	0.242403	0.242403	0.885478
52	JN654430 An. nivipes	0.500247	0.575442	1.05037	0.498811	0.598572	0.561534	0.624758	0.674867	0.236995	0.236995	0.236995	0.197587	0.197587	0.233224	0.233224	0.197587	0.197587	0.197587	0.197587	0.197587	0.197587	0.197587	0.197587	0.197587	0.197587	0.197587	0.197587	0.197587	0.261834	0.215751	0.215751	0.220158	0.272185	0.268151	0.267746	0.263463	0.252631	0.225287	0.238757	0.244946	0.244946	0.244946	0.244946	0.244946	0.236648	0.236648	0.236648	1.04769
53	GU373719 An. philippinensis	0.521174	0.626837	1.12266	0.492532	0.62461	0.598817	0.656555	0.686448	0.203013	0.203013	0.203013	0.188436	0.188436	0.199225	0.199225	0.188436	0.188436	0.188436	0.188436	0.188436	0.188436	0.188436	0.188436	0.188436	0.188436	0.188436	0.188436	0.188436	0.255313	0.200996	0.210301	0.214511	0.260683	0.256727	0.265121	0.259185	0.245659	0.202645	0.212153	0.211906	0.211906	0.211906	0.211906	0.211906	0.233753	0.233753	0.233753	1.04646
54	EU346644 An. pulcherrimus	0.517684	0.583892	1.15839	0.472318	0.599182	0.56194	0.597884	0.679814	0.207415	0.207415	0.207415	0.187536	0.187536	0.200059	0.200059	0.187536	0.187536	0.187536	0.187536	0.187536	0.187536	0.187536	0.187536	0.187536	0.187536	0.187536	0.187536	0.187536	0.206188	0.189168	0.196138	0.200278	0.250064	0.246223	0.211787	0.242804	0.249662	0.191666	0.203692	0.228864	0.228864	0.228864	0.228864	0.228864	0.243748	0.243748	0.243748	0.963746
55	DQ000252 An. aconitus	0.619708	0.537941	1.2348	0.369236	0.793388	0.731017	0.762974	0.795671	0.338588	0.338588	0.338588	0.334074	0.334074	0.338588	0.338588	0.334074	0.334074	0.334074	0.334074	0.334074	0.334074	0.334074	0.334074	0.334074	0.334074	0.334074	0.334074	0.334074	0.445708	0.386854	0.386854	0.393375	0.438307	0.432722	0.436845	0.391811	0.382719	0.336415	0.365629	0.369293	0.369293	0.369293	0.369293	0.369293	0.398751	0.398751	0.398751	1.10367
56	EU650424 An. kochi	0.741225	0.776753	1.9231	0.739507	0.442329	0.373272	0.403835	0.394163	0.526305	0.526305	0.526305	0.501209	0.501209	0.532118	0.532118	0.501209	0.501209	0.501209	0.501209	0.501209	0.501209	0.501209	0.501209	0.501209	0.501209	0.501209	0.501209	0.501209	0.525001	0.535652	0.525125	0.527507	0.530434	0.531453	0.530703	0.533211	0.534583	0.52176	0.569122	0.572717	0.572717	0.572717	0.572717	0.572717	0.570419	0.570419	0.570419	0.986408
57	GQ870332 An. indefinitus	0.267228	0.660655	1.25722	0.609965	0.810201	0.705392	0.83514	0.85562	0.420553	0.420553	0.420553	0.426197	0.426197	0.424686	0.424686	0.426197	0.426197	0.426197	0.426197	0.426197	0.426197	0.426197	0.426197	0.426197	0.426197	0.426197	0.426197	0.426197	0.451196	0.427256	0.433198	0.439699	0.473335	0.473836	0.479353	0.441495	0.448586	0.41737	0.41309	0.440075	0.440075	0.440075	0.440075	0.440075	0.42046	0.42046	0.42046	1.01031
58	KP165077 An. subpictus	0.0747605	0.708352	1.47024	0.726046	0.765462	0.812633	0.716915	0.943802	0.523373	0.523373	0.523373	0.514575	0.514575	0.525088	0.525088	0.514575	0.514575	0.514575	0.514575	0.514575	0.514575	0.514575	0.514575	0.514575	0.514575	0.514575	0.514575	0.514575	0.579339	0.543949	0.536206	0.536206	0.600553	0.601426	0.600028	0.590958	0.569135	0.533204	0.533462	0.577974	0.577974	0.577974	0.577974	0.577974	0.538962	0.538962	0.538962	1.18506
59	AB778782 An. nigerrimus	1.02607	1.09552	1.37716	1.0729	1.18855	1.12543	1.10548	1.25668	0.669379	0.669379	0.669379	0.680146	0.680146	0.67456	0.67456	0.680146	0.680146	0.680146	0.680146	0.680146	0.680146	0.680146	0.680146	0.680146	0.680146	0.680146	0.680146	0.680146	0.81302	0.741657	0.722734	0.726685	0.79582	0.79582	0.7858	0.807647	0.82426	0.672968	0.671034	0.776682	0.776682	0.776682	0.776682	0.776682	0.77308	0.77308	0.77308	1.34634
60	AB715034 An. peditaeniatus	0.972276	1.0166	1.30991	0.992753	1.1322	1.05094	1.20428	1.18952	0.739012	0.739012	0.739012	0.757726	0.757726	0.747054	0.747054	0.757726	0.757726	0.757726	0.757726	0.757726	0.757726	0.757726	0.757726	0.757726	0.757726	0.757726	0.757726	0.757726	0.734435	0.814756	0.788745	0.793395	0.791626	0.794111	0.731786	0.861529	0.841711	0.751058	0.860184	0.838269	0.838269	0.838269	0.838269	0.838269	0.870237	0.870237	0.870237	2.04487
61	MG028991 An. sinensis	0.813996	0.818054	1.34999	0.836091	0.953282	0.964389	0.902671	1.00383	0.637484	0.637484	0.637484	0.637751	0.637751	0.642638	0.642638	0.637751	0.637751	0.637751	0.637751	0.637751	0.637751	0.637751	0.637751	0.637751	0.637751	0.637751	0.637751	0.637751	0.641431	0.685078	0.685078	0.696441	0.647563	0.654955	0.661668	0.709699	0.67774	0.62303	0.5887	0.650533	0.650533	0.650533	0.650533	0.650533	0.679088	0.679088	0.679088	1.36407
62	AF033220 An. punctulatus	0.840925	0.847552	2.52712	0.911669	0.560449	0.481972	0.487225	0.518407	0.670163	0.670163	0.670163	0.654953	0.654953	0.670163	0.670163	0.654953	0.654953	0.654953	0.654953	0.654953	0.654953	0.654953	0.654953	0.654953	0.654953	0.654953	0.654953	0.654953	0.634117	0.629157	0.62408	0.627077	0.686974	0.679724	0.64912	0.721413	0.719522	0.635687	0.648533	0.692763	0.692763	0.692763	0.692763	0.692763	0.703441	0.703441	0.703441	1.33016
63	AF104326 An. farauti	0.842757	0.926606	?	1.03989	0.561627	0.410599	0.494614	0.541718	0.66999	0.66999	0.66999	0.643303	0.643303	0.678611	0.678611	0.643303	0.643303	0.643303	0.643303	0.643303	0.643303	0.643303	0.643303	0.643303	0.643303	0.643303	0.643303	0.643303	0.630756	0.673525	0.673721	0.677087	0.654938	0.656232	0.657659	0.723149	0.72691	0.670017	0.694625	0.717801	0.717801	0.717801	0.717801	0.717801	0.719908	0.719908	0.719908	1.3836
64	AF203378 An. bancroftii	0.815496	0.708311	1.35265	0.682176	0.934222	0.870911	0.90231	0.950271	0.559673	0.559673	0.559673	0.60637	0.60637	0.559673	0.559673	0.60637	0.60637	0.60637	0.60637	0.60637	0.60637	0.60637	0.60637	0.60637	0.60637	0.60637	0.60637	0.60637	0.663344	0.585005	0.594399	0.596126	0.644626	0.64622	0.649054	0.626781	0.633554	0.587298	0.626173	0.603095	0.603095	0.603095	0.603095	0.603095	0.639397	0.639397	0.639397	1.21632
65	KJ462234 An. karwari	0.696225	0.699227	1.4012	0.649267	0.690626	0.671989	0.687835	0.762017	0.447306	0.447306	0.447306	0.418426	0.418426	0.446446	0.446446	0.418426	0.418426	0.418426	0.418426	0.418426	0.418426	0.418426	0.418426	0.418426	0.418426	0.418426	0.418426	0.418426	0.466155	0.488825	0.484195	0.491056	0.495408	0.494952	0.505504	0.468648	0.462747	0.436189	0.434668	0.422774	0.422774	0.422774	0.422774	0.422774	0.434398	0.434398	0.434398	0.982162
66	AF033219 An. koliensis	1.05315	0.946677	?	0.982491	0.569178	0.389029	0.482408	0.526196	0.733573	0.733573	0.733573	0.713706	0.713706	0.740858	0.740858	0.713706	0.713706	0.713706	0.713706	0.713706	0.713706	0.713706	0.713706	0.713706	0.713706	0.713706	0.713706	0.713706	0.754303	0.762286	0.762286	0.766201	0.806707	0.7984	0.754	0.813421	0.81053	0.734951	0.755465	0.743755	0.743755	0.743755	0.743755	0.743755	0.755904	0.755904	0.755904	1.39731
[truncated: 17 more columns]

## Sheet: Caption
Table. Estimates of Evolutionary Divergence between Sequences
The number of base substitutions per site from between sequences are shown. Analyses were conducted using the Kimura 2-parameter model [1]. This analysis involved 66 nucleotide sequences. All ambiguous positions were removed for each sequence pair (pairwi
1. Kimura M. (1980). A simple method for estimating evolutionary rate of base substitutions through comparative studies of nucleotide sequences. Journal of Molecular Evolution 16:111-120.
2. Kumar S., Stecher G., Li M., Knyaz C., and Tamura K. (2018). MEGA X: Molecular Evolutionary Genetics Analysis across computing platforms. Molecular Biology and Evolution 35:1547-1549.
Disclaimer: Although utmost care has been taken to ensure the correctness of the caption, the caption text is provided "as is" without any warranty of any kind. Authors advise the user to carefully check the caption prior to its use for any purpose and re
