# Supplementary material for: Genetic homogeneity of Anopheles maculatus in Indonesia and origin of a novel species present in Central Java
Source: Parasit Vectors. 2019 Jul 15;12:351. doi: 10.1186/s13071-019-3598-1 (PMC6631912; doi:10.1186/s13071-019-3598-1)
Supplement: Supplementary file 3 — Additional file 3: Table S2. Pairwise genetic distance of cox1 sequences. Genetic distances were calculated with the Kimura 2 parameters using Mega X. [file 13071_2019_3598_MOESM3_ESM.xlsx]

## Sheet: Table S2
	Additional file 3: Table S2. Estimates of divergence between sequences
		1	2	3	4	5	6	7	8	9	10	11	12	13	14	15	16	17	18	19	20	21	22	23	24	25	26	27	28	29	30	31	32	33	34	35	36	37	38	39	40	41	42	43	44	45	46	47
1	KR872407 An. vagus
2	DQ465335 An. gambiae	0.700022
3	AY789724 An. sundaicus	0.119154	0.70605
4	DQ897939 An. leucosphyrus	0.664583	0.092635	0.655236
5	AY943663 An.flavirostris	0.847752	0.191053	0.844368	0.135244
6	DQ897970 An. macarthuri	0.620437	0.0983648	0.61109	0.0640745	0.162522
7	DQ897947 An. cracens	0.61109	0.0985874	0.60208	0.0422088	0.162462	0.0420869
8	KM032611 An. introlatus	0.581693	0.104353	0.613637	0.064437	0.17656	0.0642335	0.0423729
9	DQ897936 An. latens	0.652232	0.0753244	0.643057	0.0154847	0.142063	0.0529971	0.0314435	0.0533204
10	1x (MK683464)	0.65255	0.0981907	0.642239	0.122167	0.155612	0.109825	0.109971	0.115849	0.104143
11	2M (MK683465)	0.65255	0.0981907	0.642239	0.122167	0.155612	0.109825	0.109971	0.115849	0.104143	0
12	4M (MK683466)	0.65255	0.0981907	0.642239	0.122167	0.155612	0.109825	0.109971	0.115849	0.104143	0	0
13	C1 (MK683467)	0.654536	0.109971	0.669243	0.13437	0.148772	0.121779	0.121947	0.121779	0.116032	0.0102764	0.0102764	0.0102764
14	C2 (MK683468)	0.667044	0.104143	0.656733	0.128378	0.155612	0.115849	0.116032	0.121947	0.110167	0.00512825	0.00512825	0.00512825	0.00512168
15	N2 (MK683469)	0.640249	0.103983	0.630147	0.12812	0.155612	0.115718	0.115849	0.121779	0.109971	0.00512168	0.00512168	0.00512168	0.0154645	0.0102764
16	N44 (MK683470)	0.640249	0.103983	0.630147	0.12812	0.155612	0.115718	0.115849	0.121779	0.109971	0.00512168	0.00512168	0.00512168	0.0154645	0.0102764	0
17	KP10 (MK683471)	0.65255	0.0981907	0.642239	0.122167	0.155612	0.109825	0.109971	0.115849	0.104143	0	0	0	0.0102764	0.00512825	0.00512168	0.00512168
18	KP72 (MK683472)	0.65255	0.0981907	0.642239	0.122167	0.155612	0.109825	0.109971	0.115849	0.104143	0	0	0	0.0102764	0.00512825	0.00512168	0.00512168	0
19	NT64 (MK683473)	0.640249	0.0980658	0.630147	0.121947	0.155612	0.10973	0.109825	0.115718	0.103983	0.0154847	0.0154847	0.0154847	0.0259912	0.0207479	0.0103096	0.0103096	0.0154847	0.0154847
20	NT101 (MK683474)	0.654536	0.0980658	0.644433	0.121947	0.148668	0.121779	0.109825	0.115718	0.103983	0.0102764	0.0102764	0.0102764	0.0207001	0.0154847	0.00512825	0.00512825	0.0102764	0.0102764	0.0155453
21	P1 (MK683475)	0.654536	0.109971	0.669243	0.13437	0.148772	0.121779	0.121947	0.121779	0.116032	0.0102764	0.0102764	0.0102764	0	0.00512168	0.0154645	0.0154645	0.0102764	0.0102764	0.0259912	0.0207001
22	S9 (MK683476)	0.667044	0.116032	0.656733	0.135017	0.162522	0.127914	0.122438	0.128378	0.116549	0.0154847	0.0154847	0.0154847	0.0154645	0.0102764	0.0154645	0.0154645	0.0154847	0.0154847	0.0259912	0.0207001	0.0154645
23	S33 (MK683477)	0.667044	0.116032	0.656733	0.135017	0.162522	0.127914	0.122438	0.128378	0.116549	0.0154847	0.0154847	0.0154847	0.0154645	0.0102764	0.0154645	0.0154645	0.0154847	0.0154847	0.0259912	0.0207001	0.0154645	0
24	JX255710 An. pulcherrimus	0.139462	0.669243	0.0901162	0.634724	0.823957	0.579874	0.570527	0.581693	0.608727	0.591218	0.591218	0.591218	0.616257	0.604552	0.579874	0.579874	0.591218	0.591218	0.579874	0.593033	0.616257	0.604552	0.604552
25	KF406677 An. pulcherrimus	0.139462	0.669243	0.0901162	0.634724	0.823957	0.579874	0.570527	0.581693	0.608727	0.591218	0.591218	0.591218	0.616257	0.604552	0.579874	0.579874	0.591218	0.591218	0.579874	0.593033	0.616257	0.604552	0.604552	0
26	JQ728241 An. pseudowillmori	0.124155	0.74038	0.0995512	0.693017	0.847752	0.642239	0.646831	0.644433	0.689919	0.654536	0.654536	0.654536	0.656733	0.669243	0.642239	0.642239	0.654536	0.654536	0.642239	0.656733	0.656733	0.669243	0.669243	0.0947892	0.0947892
27	DQ059584 An. dispar	0.787875	0.129177	0.771821	0.0895106	0.141818	0.121901	0.102498	0.122328	0.0706689	0.0780975	0.0780975	0.0780975	0.0842451	0.0780975	0.0780975	0.0780975	0.0780975	0.0780975	0.0780975	0.0716458	0.0842451	0.0784977	0.0784977	0.721844	0.721844	0.808711
28	JQ728408 An. sawadwongporni	0.129287	0.638465	0.109302	0.656733	0.823957	0.614454	0.604552	0.602743	0.630147	0.602743	0.602743	0.602743	0.628154	0.616257	0.591218	0.591218	0.602743	0.602743	0.591218	0.604552	0.628154	0.616257	0.616257	0.109302	0.109302	0.154773	0.70366
29	JN596972 An. maculatus	0.119185	0.638465	0.099592	0.618252	0.783656	0.57823	0.568705	0.579874	0.593033	0.599686	0.599686	0.599686	0.598443	0.586865	0.588132	0.588132	0.599686	0.599686	0.588132	0.60112	0.598443	0.586865	0.586865	0.0899298	0.0899298	0.119204	0.695016	0.066479
30	JQ728164 An. maculatus	0.129287	0.65255	0.099592	0.632337	0.802176	0.591218	0.581693	0.593033	0.606547	0.612845	0.612845	0.612845	0.611431	0.599686	0.60112	0.60112	0.612845	0.612845	0.60112	0.614454	0.611431	0.599686	0.599686	0.0947376	0.0947376	0.124155	0.71226	0.0759132	0.00854722
31	AB331581 An. saeungae	0.139307	0.735223	0.109355	0.697356	0.880578	0.65255	0.642239	0.654536	0.669243	0.665064	0.665064	0.665064	0.692725	0.679771	0.65255	0.65255	0.665064	0.665064	0.65255	0.667044	0.692725	0.679771	0.679771	0.129287	0.129287	0.159988	0.804283	0.109302	0.104494	0.104494
32	MH032674 An. balabacensis	0.61109	0.122438	0.625377	0.0642335	0.169615	0.0697563	0.0367443	0.0818806	0.064437	0.116032	0.116032	0.116032	0.115849	0.109971	0.121947	0.121947	0.116032	0.116032	0.115849	0.12812	0.115849	0.116265	0.116265	0.593033	0.593033	0.67166	0.116155	0.595027	0.5437	0.556046	0.618252
33	KR817728 An. stephensi	0.729625	0.134125	0.774876	0.146137	0.128394	0.133686	0.133934	0.146297	0.133797	0.116265	0.116265	0.116265	0.104353	0.110167	0.122167	0.122167	0.116265	0.116265	0.122167	0.116032	0.104353	0.116549	0.116549	0.71323	0.71323	0.743348	0.102498	0.71055	0.702258	0.71741	0.783078	0.133934
34	JN832671 An. annularis	0.154934	0.735223	0.0947203	0.697356	0.821409	0.638465	0.628154	0.626359	0.669243	0.612845	0.612845	0.612845	0.614454	0.626359	0.60112	0.60112	0.612845	0.612845	0.60112	0.614454	0.614454	0.626359	0.626359	0.0947892	0.0947892	0.0995748	0.695016	0.139307	0.134205	0.144462	0.139288	0.65255	0.71055
35	JN596974 An. nivipes	0.160253	0.70811	0.104429	0.70292	0.862248	0.67166	0.661757	0.65914	0.689919	0.694923	0.694923	0.694923	0.697356	0.71055	0.68197	0.68197	0.694923	0.694923	0.68197	0.697356	0.697356	0.71055	0.71055	0.109284	0.109284	0.134415	0.842802	0.139307	0.104494	0.109445	0.160124	0.677143	0.800937	0.149598
36	JN596973 An. philippinensis	0.150123	0.774876	0.114252	0.771995	0.930536	0.70292	0.693017	0.689919	0.739961	0.669243	0.669243	0.669243	0.67166	0.684395	0.656733	0.656733	0.669243	0.669243	0.656733	0.67166	0.67166	0.684395	0.684395	0.0951471	0.0951471	0.124155	0.830454	0.134742	0.104593	0.104593	0.150351	0.70292	0.796971	0.110148	0.154934
37	DQ000263 An. aconitus	0.155253	0.716152	0.0996673	0.664583	0.826915	0.606547	0.5972	0.595027	0.637306	0.642239	0.642239	0.642239	0.644433	0.656733	0.654536	0.654536	0.642239	0.642239	0.654536	0.669243	0.644433	0.67166	0.67166	0.129287	0.129287	0.144547	0.748639	0.139307	0.114204	0.114204	0.124136	0.664583	0.746576	0.124136	0.129161	0.154934
38	JQ728290 An. kochi	0.1044	0.75733	0.12421	0.736265	0.916039	0.687045	0.677143	0.674293	0.70605	0.65914	0.65914	0.65914	0.661757	0.674293	0.646831	0.646831	0.65914	0.65914	0.646831	0.661757	0.661757	0.674293	0.674293	0.119356	0.119356	0.0995512	0.796945	0.139307	0.1044	0.109302	0.144443	0.677143	0.77845	0.129287	0.144832	0.150351	0.119185
39	KC970282 An. subpictus	0.114594	0.786114	0.104494	0.729625	0.945926	0.697356	0.70292	0.716152	0.700022	0.71055	0.71055	0.71055	0.74038	0.72668	0.697356	0.697356	0.71055	0.71055	0.697356	0.71323	0.74038	0.72668	0.72668	0.129405	0.129405	0.134307	0.780221	0.124798	0.104896	0.114997	0.114252	0.70292	0.850742	0.124155	0.150351	0.150616	0.129257	0.099592
40	AB778797 An. nigerrimus	0.0852852	0.694923	0.119404	0.674293	0.809869	0.630147	0.620437	0.618252	0.646831	0.604552	0.604552	0.604552	0.606547	0.618252	0.616257	0.616257	0.604552	0.604552	0.616257	0.630147	0.606547	0.632337	0.632337	0.124155	0.124155	0.129257	0.740714	0.104406	0.124136	0.134237	0.114302	0.61109	0.687045	0.114302	0.14967	0.149782	0.114252	0.1044	0.109355
41	GQ259186 An. peditaeniatus	0.066479	0.705914	0.109302	0.684395	0.841412	0.612845	0.616257	0.614454	0.656733	0.663304	0.663304	0.663304	0.665064	0.677798	0.650777	0.650777	0.663304	0.663304	0.650777	0.665064	0.665064	0.677798	0.677798	0.109302	0.109302	0.119154	0.800223	0.11421	0.109356	0.114235	0.0852587	0.602743	0.723985	0.119204	0.134205	0.12956	0.114204	0.0995454	0.0805005	0.0664798
42	JQ728212 An. barbumbrosus	0.109445	0.716152	0.104406	0.664583	0.862248	0.606547	0.5972	0.608727	0.637306	0.667044	0.667044	0.667044	0.694923	0.68197	0.654536	0.654536	0.667044	0.667044	0.654536	0.669243	0.694923	0.68197	0.68197	0.119185	0.119185	0.144416	0.787875	0.0995454	0.109302	0.114252	0.0853558	0.640084	0.774876	0.139288	0.134237	0.165355	0.0851735	0.0995512	0.119154	0.0947377	0.075778
43	MG028764 An. sinensis	0.675861	0.853123	0.724674	0.785772	0.988375	0.793566	0.751861	0.799999	0.799999	0.798507	0.798507	0.798507	0.800443	0.815176	0.813266	0.813266	0.798507	0.798507	0.796871	0.813266	0.800443	0.834939	0.834939	0.723613	0.723613	0.678813	0.875051	0.701805	0.716381	0.728882	0.75862	0.725312	0.834939	0.699467	0.72731	0.806078	0.771441	0.705617	0.683105	0.681803	0.705617	0.738407
44	KC410689 An. punctulatus	0.124432	0.70292	0.114204	0.674317	0.860449	0.652232	0.643057	0.655236	0.670863	0.664583	0.664583	0.664583	0.693017	0.680209	0.677143	0.677143	0.664583	0.664583	0.677143	0.693017	0.693017	0.69634	0.69634	0.139462	0.139462	0.129405	0.780736	0.12421	0.119185	0.129287	0.124155	0.62813	0.796971	0.139307	0.144462	0.176032	0.119252	0.119495	0.119356	0.0947203	0.114235	0.0947376	0.681803
45	KF202468 An. farauti	0.104494	0.632337	0.124136	0.613637	0.800223	0.572518	0.563667	0.548696	0.58819	0.570527	0.570527	0.570527	0.595027	0.583686	0.581693	0.581693	0.570527	0.570527	0.581693	0.595027	0.595027	0.5972	0.5972	0.12421	0.12421	0.139288	0.69636	0.114252	0.129155	0.139307	0.139288	0.555119	0.674293	0.144547	0.154752	0.170731	0.129287	0.0999204	0.13456	0.0804508	0.109302	0.0852852	0.69228	0.0665584
46	KY196413 An. karwari	0.139307	0.702258	0.0995512	0.72154	0.894037	0.676055	0.665064	0.663304	0.692725	0.65255	0.65255	0.65255	0.650777	0.638465	0.640249	0.640249	0.65255	0.65255	0.640249	0.654536	0.650777	0.638465	0.638465	0.0899582	0.0899582	0.134212	0.730119	0.0900205	0.0995454	0.1044	0.119356	0.626359	0.719348	0.109355	0.139288	0.114445	0.144547	0.149782	0.13456	0.119204	0.114302	0.134212	0.724674	0.124155	0.134237
47	KU662305 An. koliensis	0.0947377	0.689919	0.124211	0.625377	0.816943	0.61109	0.616367	0.62813	0.613637	0.637306	0.637306	0.637306	0.664583	0.652232	0.64943	0.64943	0.637306	0.637306	0.64943	0.664583	0.664583	0.667618	0.667618	0.160124	0.160124	0.134237	0.710853	0.144462	0.149564	0.160036	0.139288	0.60767	0.736265	0.160124	0.155074	0.198043	0.139288	0.119185	0.0947376	0.1044	0.0947376	0.109355	0.683105	0.0948749	0.090407	0.159988
48	EU797196 An. barbirostris	0.608727	0.115718	0.661757	0.109687	0.162474	0.115613	0.103873	0.10973	0.103813	0.133714	0.133714	0.133714	0.146032	0.139887	0.127662	0.127662	0.133714	0.133714	0.127662	0.121601	0.146032	0.140008	0.140008	0.628154	0.628154	0.694923	0.135151	0.616257	0.626359	0.640249	0.654536	0.115849	0.109971	0.661768	0.72668	0.716152	0.71323	0.743348	0.743348	0.656733	0.628154	0.661757	0.782453	0.716152	0.606547	0.65255	0.677143

## Sheet: Caption
Table. Estimates of Evolutionary Divergence between Sequences
The number of base substitutions per site from between sequences are shown. Analyses were conducted using the Kimura 2-parameter model [1]. This analysis involved 48 nucleotide sequences. Codon positions included were 1st+2nd+3rd+Noncoding. All ambiguous
1. Kimura M. (1980). A simple method for estimating evolutionary rate of base substitutions through comparative studies of nucleotide sequences. Journal of Molecular Evolution 16:111-120.
2. Kumar S., Stecher G., Li M., Knyaz C., and Tamura K. (2018). MEGA X: Molecular Evolutionary Genetics Analysis across computing platforms. Molecular Biology and Evolution 35:1547-1549.
Disclaimer: Although utmost care has been taken to ensure the correctness of the caption, the caption text is provided "as is" without any warranty of any kind. Authors advise the user to carefully check the caption prior to its use for any purpose and re
